# Supplementary material for: Nutritional Qualities, Metabolite Contents, and Antioxidant Capacities of Yardlong Beans (Vigna unguiculata subsp. sesquipedalis) of Different Pod and Seed Colors
Source: Antioxidants (Basel). 2024 Sep 19;13(9):1134. doi: 10.3390/antiox13091134 (PMC11428976; doi:10.3390/antiox13091134)
Supplement: Supplementary file 1 [file antioxidants-13-01134-s001.zip]

Archive with 1 entries (1 files):
- antioxidants-3196787-supplementary.pdf
